# Supplementary material for: Recombinant purified buffalo leukemia inhibitory factor plays an inhibitory role in cell growth
Source: PLoS One. 2018 Jun 13;13(6):e0198523. doi: 10.1371/journal.pone.0198523 (PMC5999108; doi:10.1371/journal.pone.0198523)
Supplement: S1 Table — Detailed information for the sequence of the primer pairs along with primer length. (XLSX) [file pone.0198523.s005.xlsx]

## Sheet: Sheet1
			Proliferative Primer
S.Number		Oligo Name	Primer Sequence	Length
1	Forward	TBX2_For	ACCAACAACATCTCGGACAA	20
	Reverse	TBX2_Rev	GTAGGGCAGCTTCAGGATGT	20
4	Forward	BRAF_For	TCACCAGTCCATCTCCTTCA	20
	Reverse	BRAF_Rev	CACATTTGGAGCTGATGAGG	20
5	Forward	CDK2_For	CTGCACCAGGATCTCAAGAA	20
	Reverse	CDK2_Rev	GACTCGATGAGAGTGGCAGA	20
6	Forward	NDRG4_For	ACACAGAGTTGGTGCAGAGC	20
	Reverse	NDRG4_Rev	ACGGAGTGTCTTGGCGTT	20
9	Forward	SGK1_For	GTGAAACACCCTTTCCTGGT	20
	Reverse	SGK1_Rev	CCCTCTGGAGATGGTAGAACA	21
			Apoptotic Primer
S.Number		Oligo Name	Primer Sequence	Length
1	Forward	APAF1_For	TGCTGACAAGACTGCAAAGA	20
	Reverse	APAF1_Rev	TCCACAGAGAAGGAAGAGCA	20
2	Forward	BAD_For	GAGGATAATGAAGGGACGGA	20
	Reverse	BAD_Rev	TGAAGGAGACGTGAAACTCG	20
3	Forward	BAX_For	GCTGGACATTGGACTTCCTT	20
	Reverse	BAX_Rev	CAGCCCATCTTCTTCCAGAT	20
			Reference Primer
S.Number		Oligo Name	Primer Sequence	Length
1	Forward	B-actin_For	CTCTCTTCCAGCCTTCCTTC	20
	Reverse	B-actin_Rev	AGCACTGTGTTGGCGTAGAG	20
3	Forward	GAPDH_For	CCAACGTGTCTGTTGTGGAT	20
	Reverse	GAPDH_Rev	AGCCTAGAATGCCCTTGAGA	20
